# Supplementary material for: Cognitive Considerations in Major Depression: Evaluating the Effects of Pharmacotherapy and ECT on Mood and Executive Control Deficits
Source: Brain Sci. 2022 Mar 4;12(3):350. doi: 10.3390/brainsci12030350 (PMC8946784; doi:10.3390/brainsci12030350)
Supplement: Supplementary file 1 [file brainsci-12-00350-s001.zip]

Archive with 1 entries (1 files):
- brainsci-1567453-supplementary.pdf
